# Supplementary material for: DNALI1 interacts with the MEIG1/PACRG complex within the manchette and is required for proper sperm flagellum assembly in mice
Source: eLife. 2023 Apr 21;12:e79620. doi: 10.7554/eLife.79620 (PMC10185345; doi:10.7554/eLife.79620)
Supplement: Figure 1—source data 1. [file elife-79620-fig1-data1.zip]

Archive with 7 entries (6 files):
- Figure 1 source data 1 /
- Figure 1 source data 1 /Fig 1 co-ip myc.jpg
- __MACOSX/Figure 1 source data 1 /._Fig 1 co-ip myc.jpg
- Figure 1 source data 1 /Figure 1 - source data 1.jpeg
- __MACOSX/Figure 1 source data 1 /._Figure 1 - source data 1.jpeg
- Figure 1 source data 1 /Fig 1 co-ip flag.jpg
- __MACOSX/Figure 1 source data 1 /._Fig 1 co-ip flag.jpg
