# Supplementary material for: DNALI1 interacts with the MEIG1/PACRG complex within the manchette and is required for proper sperm flagellum assembly in mice
Source: eLife. 2023 Apr 21;12:e79620. doi: 10.7554/eLife.79620 (PMC10185345; doi:10.7554/eLife.79620)
Supplement: Figure 1—figure supplement 1—source data 1. [file elife-79620-fig1-figsupp1-data1.zip]

Archive with 9 entries (8 files):
- Figure 1 figure supplement 1 source data 1/
- Figure 1 figure supplement 1 source data 1/Figure 1 - figure supplement 1 - source data 1.jpeg
- __MACOSX/Figure 1 figure supplement 1 source data 1/._Figure 1 - figure supplement 1 - source data 1.jpeg
- Figure 1 figure supplement 1 source data 1/.DS_Store
- __MACOSX/Figure 1 figure supplement 1 source data 1/._.DS_Store
- Figure 1 figure supplement 1 source data 1/fig 1 supp 1 source data 1.jpg
- __MACOSX/Figure 1 figure supplement 1 source data 1/._fig 1 supp 1 source data 1.jpg
- Figure 1 figure supplement 1 source data 1/fig 1 supp 1 data source 2.jpg
- __MACOSX/Figure 1 figure supplement 1 source data 1/._fig 1 supp 1 data source 2.jpg
