# Supplementary material for: DNALI1 interacts with the MEIG1/PACRG complex within the manchette and is required for proper sperm flagellum assembly in mice
Source: eLife. 2023 Apr 21;12:e79620. doi: 10.7554/eLife.79620 (PMC10185345; doi:10.7554/eLife.79620)
Supplement: Figure 2—source data 1. [file elife-79620-fig2-data1.zip]

Archive with 19 entries (18 files):
- Figure 2 source data 1/
- Figure 2 source data 1/fig2b his femto.jpg
- __MACOSX/Figure 2 source data 1/._fig2b his femto.jpg
- Figure 2 source data 1/.DS_Store
- __MACOSX/Figure 2 source data 1/._.DS_Store
- Figure 2 source data 1/fig2b dnali1.jpg
- __MACOSX/Figure 2 source data 1/._fig2b dnali1.jpg
- Figure 2 source data 1/fig 2b gel.jpg
- __MACOSX/Figure 2 source data 1/._fig 2b gel.jpg
- Figure 2 source data 1/fig2a myc.jpg
- __MACOSX/Figure 2 source data 1/._fig2a myc.jpg
- Figure 2 source data 1/Figure 2 - source data 1.jpeg
- __MACOSX/Figure 2 source data 1/._Figure 2 - source data 1.jpeg
- Figure 2 source data 1/fig2a bactin.jpg
- __MACOSX/Figure 2 source data 1/._fig2a bactin.jpg
- Figure 2 source data 1/fig2b his pico.jpg
- __MACOSX/Figure 2 source data 1/._fig2b his pico.jpg
- Figure 2 source data 1/fig2a gfp.jpg
- __MACOSX/Figure 2 source data 1/._fig2a gfp.jpg
