# Supplementary material for: DNALI1 interacts with the MEIG1/PACRG complex within the manchette and is required for proper sperm flagellum assembly in mice
Source: eLife. 2023 Apr 21;12:e79620. doi: 10.7554/eLife.79620 (PMC10185345; doi:10.7554/eLife.79620)
Supplement: Figure 5—figure supplement 1—source data 1. — Upper panel: primer set to analyze COIN Dnali1 allele (844 bp); middle panel: primer set to analyze the wild-type allele (129 bp); lower panel: primer set to detect Cre. [file elife-79620-fig5-figsupp1-data1.zip]

Archive with 11 entries (10 files):
- Figure 5 figure supplement 1 source data 1/
- Figure 5 figure supplement 1 source data 1/.DS_Store
- __MACOSX/Figure 5 figure supplement 1 source data 1/._.DS_Store
- Figure 5 figure supplement 1 source data 1/dnali1 COIN.jpg
- __MACOSX/Figure 5 figure supplement 1 source data 1/._dnali1 COIN.jpg
- Figure 5 figure supplement 1 source data 1/wild type.jpg
- __MACOSX/Figure 5 figure supplement 1 source data 1/._wild type.jpg
- Figure 5 figure supplement 1 source data 1/Figure 5 - figure supplement 1 - source data 1.jpeg
- __MACOSX/Figure 5 figure supplement 1 source data 1/._Figure 5 - figure supplement 1 - source data 1.jpeg
- Figure 5 figure supplement 1 source data 1/cre.jpg
- __MACOSX/Figure 5 figure supplement 1 source data 1/._cre.jpg
