# Supplementary material for: DNALI1 interacts with the MEIG1/PACRG complex within the manchette and is required for proper sperm flagellum assembly in mice
Source: eLife. 2023 Apr 21;12:e79620. doi: 10.7554/eLife.79620 (PMC10185345; doi:10.7554/eLife.79620)
Supplement: Figure 10—source data 1. [file elife-79620-fig10-data1.zip]

Archive with 13 entries (12 files):
- Figure 10 source data 1/
- Figure 10 source data 1/Pacrg.png
- __MACOSX/Figure 10 source data 1/._Pacrg.png
- Figure 10 source data 1/Figure 10 source data annotated.jpg
- __MACOSX/Figure 10 source data 1/._Figure 10 source data annotated.jpg
- Figure 10 source data 1/.DS_Store
- __MACOSX/Figure 10 source data 1/._.DS_Store
- Figure 10 source data 1/Bactin001.jpg
- __MACOSX/Figure 10 source data 1/._Bactin001.jpg
- Figure 10 source data 1/spag16L.jpg
- __MACOSX/Figure 10 source data 1/._spag16L.jpg
- Figure 10 source data 1/Meig1.jpg
- __MACOSX/Figure 10 source data 1/._Meig1.jpg
